# Supplementary material for: Sleep Quality Assessment and Its Predictors Among Saudi Adults with Type 1 and Type 2 Diabetes: A Cross-Sectional Study
Source: Int J Environ Res Public Health. 2024 Oct 29;21(11):1437. doi: 10.3390/ijerph21111437 (PMC11594045; doi:10.3390/ijerph21111437)
Supplement: Supplementary file 1 [file ijerph-21-01437-s001.zip]

Archive with 1 entries (1 files):
- ijerph-3137974-supplementary.pdf
